# Supplementary material for: Defining the proteolytic landscape during enterovirus infection
Source: PLoS Pathog. 2020 Sep 30;16(9):e1008927. doi: 10.1371/journal.ppat.1008927 (PMC7549765; doi:10.1371/journal.ppat.1008927)
Supplement: S1 File — The list of cleavage peptides and their corresponding proteins is shown. The proteins cleaved at 2Apro motifs are highlighted in blue while those cleaved at 3Cpro motifs are highlighted in red. Further details can be found in the “Read me” sheet of the excel file. (XLS) [file ppat.1008927.s014.xls]

## Sheet: Read me
Column	Column title	Description
A	Gene name	Name of the enriched genes
B	5 amino acids preceeding cleavage site	Five amino acids immediately upstream of the cleavage site
C	Peptide sequence	The sequence of the identified peptides.
	Genes highlighted in blue are potential CVB3 2Apro substrates
	Genes highlighted in red are potential CVB3 3Cpro substrates

## Sheet: Unique_CVB3_4h
Gene name	5 amino acids preceeding cleavage site	Peptide sequence
41_HUMAN Protein 4.1 OS=Homo sapiens GN=EPB41 PE=1 SV=4	PAITQ	GQVAEGGVLDASAK
ABI2_HUMAN Abl interactor 2 OS=Homo sapiens GN=ABI2 PE=1 SV=1	MAELQ	MLLEEEIPGGRR
ACINU_HUMAN Apoptotic chromatin condensation inducer in the nucleus OS=Homo sapiens GN=ACIN1 PE=1 SV=2	LALAK	GITEECLK
ACLY_HUMAN ATP-citrate synthase OS=Homo sapiens GN=ACLY PE=1 SV=3	IEMCL	MVTADHGPAVSGAHNTIICAR
AHI1_HUMAN Jouberin OS=Homo sapiens GN=AHI1 PE=1 SV=1	GFTQT	GIISIER
ALR_HUMAN FAD-linked sulfhydryl oxidase ALR OS=Homo sapiens GN=GFER PE=1 SV=2	RDAAA	SASTPAQAPTSDSPVAEDASR
ARI4B_HUMAN AT-rich interactive domain-containing protein 4B OS=Homo sapiens GN=ARID4B PE=1 SV=2	SLRTT	GFYSGFSEVAEK
ARPC5_HUMAN Actin-related protein 2/3 complex subunit 5 OS=Homo sapiens GN=ARPC5 PE=1 SV=3	VSSAR	FRKVDVDEYDENK
AXA2L_HUMAN Putative annexin A2-like protein OS=Homo sapiens GN=ANXA2P2 PE=5 SV=2	GKSLY	YYIQQDTK
C170B_HUMAN Centrosomal protein of 170 kDa protein B OS=Homo sapiens GN=CEP170B PE=1 SV=4	QAEHQ	GLPVPGSPGGQK
CAAP1_HUMAN Caspase activity and apoptosis inhibitor 1 OS=Homo sapiens GN=CAAP1 PE=1 SV=2	KKLQK	MLPDVLK
CASP2_HUMAN Caspase-2 OS=Homo sapiens GN=CASP2 PE=1 SV=2	QDGKN	HAGSPGCEESDAGK
CATB_HUMAN Cathepsin B OS=Homo sapiens GN=CTSB PE=1 SV=3	CGSCW	AFGAVEAISDR
CBX8_HUMAN Chromobox protein homolog 8 OS=Homo sapiens GN=CBX8 PE=1 SV=3	GLRNM	GLSPPASSTSTSSTCR
CD2AP_HUMAN CD2-associated protein OS=Homo sapiens GN=CD2AP PE=1 SV=1	RISTY	GLPAGGIQPHPQTK
CDC5L_HUMAN Cell division cycle 5-like protein OS=Homo sapiens GN=CDC5L PE=1 SV=2	AQNLM	ALTNVDTPLK
CITE2_HUMAN Cbp/p300-interacting transactivator 2 OS=Homo sapiens GN=CITED2 PE=1 SV=2	PVASQ	GGSLPASMQLQK
CITE4_HUMAN Cbp/p300-interacting transactivator 4 OS=Homo sapiens GN=CITED4 PE=1 SV=1	PPPAA	GIAHLQPVATPYPGR
CL043_HUMAN Uncharacterized protein C12orf43 OS=Homo sapiens GN=C12orf43 PE=1 SV=2	AGAAN	SQLSTSQPSLR
CLIC1_HUMAN Chloride intracellular channel protein 1 OS=Homo sapiens GN=CLIC1 PE=1 SV=4	KGVTF	NVTTVDTK
CNOT4_HUMAN Isoform 4 of CCR4-NOT transcription complex subunit 4 OS=Homo sapiens GN=CNOT4	PQHNT	GLGGIPVAGIPASSGNSLDSLQDDNPPHWLK
CO039_HUMAN Uncharacterized protein C15orf39 OS=Homo sapiens GN=C15orf39 PE=1 SV=3	PLYST	GMAGPPLQADNLLTNCLFYR
COBL1_HUMAN Cordon-bleu protein-like 1 OS=Homo sapiens GN=COBLL1 PE=1 SV=2	TLKTF	GAPRPYSSSGPSPFALAVVK
CON_00702024.3|SWISS-PROT:P67983 (Bos taurus) Metallothionein-1A	KKSCC	SCCPVGCAK
CON_00708008.1|ENSEMBL:ENSBTAP00000032840 (Bos taurus) similar to apolipoprotein B, partial	DEVLE	NVSPSCPK
CS043_HUMAN Uncharacterized protein C19orf43 OS=Homo sapiens GN=C19orf43 PE=1 SV=1	RAEPQ	GREAPGPAGGGGGGSR
CSTFT_HUMAN Cleavage stimulation factor subunit 2 tau variant OS=Homo sapiens GN=CSTF2T PE=1 SV=1	GASKQ	GGSQPSSFSPGQSQVTPQDQEK
CT2NL_HUMAN CTTNBP2 N-terminal-like protein OS=Homo sapiens GN=CTTNBP2NL PE=1 SV=2	KMTNT	GLPGPATPAYSYAK
CTF8A_HUMAN Chromosome transmission fidelity protein 8 homolog isoform 2 OS=Homo sapiens GN=CHTF8 PE=2 SV=1	SNPRL	GGLPGPGPMSNPR
CY1_HUMAN Cytochrome c1, heme protein, mitochondrial OS=Homo sapiens GN=CYC1 PE=1 SV=3	SAVSA	SDLELHPPSYPWSHR
DCUP_HUMAN Uroporphyrinogen decarboxylase OS=Homo sapiens GN=UROD PE=1 SV=2	-MEAN	GLGPQGFPELK
DDX20_HUMAN Probable ATP-dependent RNA helicase DDX20 OS=Homo sapiens GN=DDX20 PE=1 SV=2	EQMKN	SVQTPVENSTNSQHQVK
DDX24_HUMAN ATP-dependent RNA helicase DDX24 OS=Homo sapiens GN=DDX24 PE=1 SV=1	MTSEN	LVQTAPK
DDX42_HUMAN ATP-dependent RNA helicase DDX42 OS=Homo sapiens GN=DDX42 PE=1 SV=1	AGSLN	SVPTNSAQQGHNSPDSPVTSAAK
DDX6_HUMAN Probable ATP-dependent RNA helicase DDX6 OS=Homo sapiens GN=DDX6 PE=1 SV=2	PVKPT	GGPGGGGTQTQQQMNQLK
DHX9_HUMAN ATP-dependent RNA helicase A OS=Homo sapiens GN=DHX9 PE=1 SV=4	LPTTM	GGPLPPHLALK
DNJB6_HUMAN DnaJ homolog subfamily B member 6 OS=Homo sapiens GN=DNAJB6 PE=1 SV=2	GFTSF	GSLGHGGLTSFSSTSFGGSGMGNFK
DNJC3_HUMAN DnaJ homolog subfamily C member 3 OS=Homo sapiens GN=DNAJC3 PE=1 SV=1	EMYDE	AIQDYETAQEHNENDQQIR
DNLI3_HUMAN DNA ligase 3 OS=Homo sapiens GN=LIG3 PE=1 SV=2	KLTTT	GQVTSPVK
DSRAD_HUMAN Double-stranded RNA-specific adenosine deaminase OS=Homo sapiens GN=ADAR PE=1 SV=4	IPTSN	ASNNMVTTEK
E41L1_HUMAN Band 4.1-like protein 1 OS=Homo sapiens GN=EPB41L1 PE=1 SV=2	LTSTY	GATAETLSTSTTTHVTK
E41L2_HUMAN Band 4.1-like protein 2 OS=Homo sapiens GN=EPB41L2 PE=1 SV=1	SLQTQ	GSSHETLNIVEEK
EBP2_HUMAN Probable rRNA-processing protein EBP2 OS=Homo sapiens GN=EBNA1BP2 PE=1 SV=2	KPGLN	VVLEGPKK
EIF3A_HUMAN Eukaryotic translation initiation factor 3 subunit A OS=Homo sapiens GN=EIF3A PE=1 SV=1	SVLLS	AVSGEDTQDRTDR
EP300_HUMAN Histone acetyltransferase p300 OS=Homo sapiens GN=EP300 PE=1 SV=2	QTSLG	MVQDAASK
EPCR_HUMAN Endothelial protein C receptor OS=Homo sapiens GN=PROCR PE=1 SV=1	GWAFC	SQDASDGLQR
ETHE1_HUMAN Protein ETHE1, mitochondrial OS=Homo sapiens GN=ETHE1 PE=1 SV=2	ARRQL	SQRGGSGAPILLR
FBRL_HUMAN rRNA 2'-O-methyltransferase fibrillarin OS=Homo sapiens GN=FBL PE=1 SV=2	AVVVG	VYRPPPK
FOXK1_HUMAN Forkhead box protein K1 OS=Homo sapiens GN=FOXK1 PE=1 SV=1	ILTSQ	GAAGGSHDAAGAAVLDLGSEAR
FUBP1_HUMAN Far upstream element-binding protein 1 OS=Homo sapiens GN=FUBP1 PE=1 SV=3	QGWGN	AYPHWQQQAPPDPAK
G3BP2_HUMAN Ras GTPase-activating protein-binding protein 2 OS=Homo sapiens GN=G3BP2 PE=1 SV=2	HPVTN	GIEEPLEESSHEPEPEPESETK
GCP6_HUMAN Gamma-tubulin complex component 6 OS=Homo sapiens GN=TUBGCP6 PE=1 SV=3	RWNTH	GHVSDASIR
GDIA_HUMAN Rab GDP dissociation inhibitor alpha OS=Homo sapiens GN=GDI1 PE=1 SV=2	VFCSC	SYDATTHFETTCNDIK
GGA3_HUMAN ADP-ribosylation factor-binding protein GGA3 OS=Homo sapiens GN=GGA3 PE=1 SV=1	SLFST	GVAPALAPK
GTF2I_HUMAN General transcription factor II-I OS=Homo sapiens GN=GTF2I PE=1 SV=2	PTQTN	GSNVPFKPR
GTPB3_HUMAN tRNA modification GTPase GTPBP3, mitochondrial OS=Homo sapiens GN=GTPBP3 PE=2 SV=2	LCTRR	SSGAPAPGSGATIFALSSGQGR
H2B1B_HUMAN Histone H2B type 1-B OS=Homo sapiens GN=HIST1H2BB PE=1 SV=2	----M	PEPSKSAPAPK
HERC1_HUMAN Probable E3 ubiquitin-protein ligase HERC1 OS=Homo sapiens GN=HERC1 PE=1 SV=2	SISGK	YLAGALEK
HLTF_HUMAN Helicase-like transcription factor OS=Homo sapiens GN=HLTF PE=1 SV=2	APKTL	GFNLESGWGSGR
HMGN3_HUMAN High mobility group nucleosome-binding domain-containing protein 3 OS=Homo sapiens GN=HMGN3 PE=1 SV=2	SARLS	AKPAPPKPEPKPR
HOMEZ_HUMAN Homeobox and leucine zipper protein Homez OS=Homo sapiens GN=HOMEZ PE=1 SV=2	PAWPQ	GLRHNSVPGR
HTF4_HUMAN Transcription factor 12 OS=Homo sapiens GN=TCF12 PE=1 SV=1	ILGTR	GNAAGSSQTGDALGK
I2BP2_HUMAN Interferon regulatory factor 2-binding protein 2 OS=Homo sapiens GN=IRF2BP2 PE=1 SV=2	WAFMQ	GEIATILAGDVK
IDHC_HUMAN Isocitrate dehydrogenase [NADP] cytoplasmic OS=Homo sapiens GN=IDH1 PE=1 SV=2	GKVEI	TYTPSDGTQK
ILF2_HUMAN Interleukin enhancer-binding factor 2 OS=Homo sapiens GN=ILF2 PE=1 SV=2	GDASY	LASEISTWDGVIVTPSEK
IMB1_HUMAN Importin subunit beta-1 OS=Homo sapiens GN=KPNB1 PE=1 SV=2	GPALF	AITIEAMK
INF2_HUMAN Inverted formin-2 OS=Homo sapiens GN=INF2 PE=1 SV=2	WDLVD	AVTPGPQPTLEQLEEGGPRPLER
IRAK4_HUMAN Interleukin-1 receptor-associated kinase 4 OS=Homo sapiens GN=IRAK4 PE=1 SV=1	VEAMY	SVASQCLHEKK
ISCU_HUMAN Iron-sulfur cluster assembly enzyme ISCU, mitochondrial OS=Homo sapiens GN=ISCU PE=1 SV=2	RFKTF	GCGSAIASSSLATEWVK
IST1_HUMAN IST1 homolog OS=Homo sapiens GN=IST1 PE=1 SV=1	MGTYQ	AFPNIHPPQIPATPPSYESVDDINADK
ITA3_HUMAN Integrin alpha-3 OS=Homo sapiens GN=ITGA3 PE=1 SV=5	DINQD	GFQDIAVGAPFEGLGK
K0100_HUMAN UPF0378 protein KIAA0100 OS=Homo sapiens GN=KIAA0100 PE=1 SV=3	KLVTT	GIPVVKPR
K1C17_HUMAN Keratin, type I cytoskeletal 17 OS=Homo sapiens GN=KRT17 PE=1 SV=2	FGGVD	GLLAGGEK
KANL1_HUMAN KAT8 regulatory NSL complex subunit 1 OS=Homo sapiens GN=KANSL1 PE=1 SV=2	AAMAP	ALTDAAAEAHHIR
KCD15_HUMAN BTB/POZ domain-containing protein KCTD15 OS=Homo sapiens GN=KCTD15 PE=1 SV=1	SLHTH	GSTGTAEGGNMSR
LAR1B_HUMAN La-related protein 1B OS=Homo sapiens GN=LARP1B PE=1 SV=2	ELVNT	GFQSVLSQGNKKPQNRK
LRRF2_HUMAN Leucine-rich repeat flightless-interacting protein 2 OS=Homo sapiens GN=LRRFIP2 PE=1 SV=1	PSSRN	SASATTPLSGNSSR
LSM14 homolog A OS=Homo sapiens OX=9606 GN=LSM14A PE=1 SV=1	SLTSF	GTETSNSGTLPQSSAVGSAFTQDTR
MANF_HUMAN Mesencephalic astrocyte-derived neurotrophic factor OS=Homo sapiens GN=MANF PE=1 SV=3	PGSRA	LRPGDCEVCISYLGR
MARCS_HUMAN Myristoylated alanine-rich C-kinase substrate OS=Homo sapiens GN=MARCKS PE=1 SV=4	ELQAN	GSAPAADKEEPAAAGSGAASPSAAEK
MARK2_HUMAN Serine/threonine-protein kinase MARK2 OS=Homo sapiens GN=MARK2 PE=1 SV=2	TPSTN	SVLSTSTNR
MCCB_HUMAN Methylcrotonoyl-CoA carboxylase beta chain, mitochondrial OS=Homo sapiens GN=MCCC2 PE=1 SV=1	AGPRA	YHGDSVASLGTQPDLGSALYQENYK
MINT_HUMAN Msx2-interacting protein OS=Homo sapiens GN=SPEN PE=1 SV=1	VVVTH	GVQIVHSSGELFQEYR
ML12B_HUMAN Myosin regulatory light chain 12B OS=Homo sapiens GN=MYL12B PE=1 SV=2	TSNVF	AMFDQSQIQEFK
MLH3_HUMAN DNA mismatch repair protein Mlh3 OS=Homo sapiens GN=MLH3 PE=1 SV=3	KLCST	GFITHVVQNEK
MYPT1_HUMAN Protein phosphatase 1 regulatory subunit 12A OS=Homo sapiens GN=PPP1R12A PE=1 SV=1	TKITT	GSSSAGTQSSTSNRLWAEDSTEK
NAA38_HUMAN N-alpha-acetyltransferase 38, NatC auxiliary subunit OS=Homo sapiens GN=NAA38 PE=1 SV=3	-----	MTSALENYINR
NDUF3_HUMAN NADH dehydrogenase [ubiquinone] 1 alpha subcomplex assembly factor 3 OS=Homo sapiens GN=NDUFAF3 PE=1 SV=1	EAAQA	MYIDSYNSR
NEDD1_HUMAN Protein NEDD1 OS=Homo sapiens GN=NEDD1 PE=1 SV=1	KLVTS	GAESGNLNTSPSSNQTR
NHEJ1_HUMAN Non-homologous end-joining factor 1 OS=Homo sapiens GN=NHEJ1 PE=1 SV=1	SASLQ	GIDSQCVNQPEQLVSSAPTLSAPEK
NPC1_HUMAN Niemann-Pick C1 protein OS=Homo sapiens GN=NPC1 PE=1 SV=2	GPPVY	FVLEEGHDYTSSK
NU214_HUMAN Nuclear pore complex protein Nup214 OS=Homo sapiens GN=NUP214 PE=1 SV=2	GVPAF	GSAPAFTSPLGSTGGK
NUDT6_HUMAN Nucleoside diphosphate-linked moiety X motif 6 OS=Homo sapiens GN=NUDT6 PE=1 SV=2	AGYRW	ASGAQGYVR
NUDT9_HUMAN ADP-ribose pyrophosphatase, mitochondrial OS=Homo sapiens GN=NUDT9 PE=1 SV=1	QAFRN	SFSSSWFHLNTNVMSGSNGSK
NUMA1_HUMAN Nuclear mitotic apparatus protein 1 OS=Homo sapiens GN=NUMA1 PE=1 SV=2	PPGRN	SFYMGTCQDEPEQLDDWNR
NUP53_HUMAN Nucleoporin NUP53 OS=Homo sapiens GN=NUP35 PE=1 SV=1	PIKTL	GTPTQPGSTPR
NUP54_HUMAN Nucleoporin p54 OS=Homo sapiens GN=NUP54 PE=1 SV=2	APTNT	GTTGLFGGTQNK
NUP62_HUMAN Nuclear pore glycoprotein p62 OS=Homo sapiens GN=NUP62 PE=1 SV=3	PVTTA	GAPTAGTQGFSLK
OTUD3_HUMAN OTU domain-containing protein 3 OS=Homo sapiens GN=OTUD3 PE=1 SV=1	KQCGP	LWEEGGSGAR
P121B_HUMAN Putative nuclear envelope pore membrane protein POM 121B OS=Homo sapiens GN=POM121B PE=5 SV=2	PQLGY	SITAEDLDLEK
PABP3_HUMAN Polyadenylate-binding protein 3 OS=Homo sapiens GN=PABPC3 PE=1 SV=2	TQTVG	PRPAAAAAAAATPAVR
PAPD1_HUMAN Poly(A) RNA polymerase, mitochondrial OS=Homo sapiens GN=MTPAP PE=1 SV=1	LNISK	NVSQSQLQK
PAPOA_HUMAN Poly(A) polymerase alpha OS=Homo sapiens GN=PAPOLA PE=1 SV=4	RSSGN	AATSGNAATKIPTPIVGVK
PAR10_HUMAN Poly [ADP-ribose] polymerase 10 OS=Homo sapiens GN=PARP10 PE=1 SV=2	GIMTT	GSGQEPGQSGTSLR
PCBP2_HUMAN Poly(rC)-binding protein 2 OS=Homo sapiens GN=PCBP2 PE=1 SV=1	KLHQL	AMQQSHFPMTHGNTGFSGIESSSPEVK
PERQ2_HUMAN PERQ amino acid-rich with GYF domain-containing protein 2 OS=Homo sapiens GN=GIGYF2 PE=1 SV=1	QQAEK	MVAYLQDSALDDER
PI51A_HUMAN Phosphatidylinositol 4-phosphate 5-kinase type-1 alpha OS=Homo sapiens GN=PIP5K1A PE=1 SV=1	GSSGN	SCITYQPSVSGEHK
PIGS_HUMAN GPI transamidase component PIG-S OS=Homo sapiens GN=PIGS PE=1 SV=3	----M	AAAGAAATHLEVAR
PLIN3_HUMAN Perilipin-3 OS=Homo sapiens GN=PLIN3 PE=1 SV=3	TLTAA	AVSGAQPILSK
PML_HUMAN Protein PML OS=Homo sapiens GN=PML PE=1 SV=3	PVYAF	SIKGPSYGEDVSNTTTAQK
PP4R2_HUMAN Serine/threonine-protein phosphatase 4 regulatory subunit 2 OS=Homo sapiens GN=PPP4R2 PE=1 SV=3	PMTTN	GLPESTDSK
PP6R1_HUMAN Serine/threonine-protein phosphatase 6 regulatory subunit 1 OS=Homo sapiens GN=PPP6R1 PE=1 SV=5	LSVPQ	GLPTQSLASPPAR
PRC2A_HUMAN Protein PRRC2A OS=Homo sapiens GN=PRRC2A PE=1 SV=3	QPVTL	GAVPAPQAPPPPPK
PRC2C_HUMAN Protein PRRC2C OS=Homo sapiens GN=PRRC2C PE=1 SV=4	PAFMQ	SSLSQPSVVLSGTAIHNFPTVQHQELAK
PRDX5_HUMAN Peroxiredoxin-5, mitochondrial OS=Homo sapiens GN=PRDX5 PE=1 SV=4	AARRY	SEGEWASGGVR
PRDX6_HUMAN Peroxiredoxin-6 OS=Homo sapiens GN=PRDX6 PE=1 SV=3	KLFPK	GVFTKELPSGKK
PRP17_HUMAN Pre-mRNA-processing factor 17 OS=Homo sapiens GN=CDC40 PE=1 SV=1	TFATY	GYALDPSLDNHQVSAK
PRPF3_HUMAN U4/U6 small nuclear ribonucleoprotein Prp3 OS=Homo sapiens GN=PRPF3 PE=1 SV=2	NLHAM	GIAPPKVELK
PRSR2_HUMAN Proline and serine-rich protein 2 OS=Homo sapiens GN=PROSER2 PE=1 SV=2	PALAN	GFPSAHEALK
PSMD6_HUMAN 26S proteasome non-ATPase regulatory subunit 6 OS=Homo sapiens GN=PSMD6 PE=1 SV=1	FFQSL	AVVEQEMKK
PTBP1_HUMAN Isoform 2 of Polypyrimidine tract-binding protein 1 OS=Homo sapiens GN=PTBP1	FAIPQ	AAGLSVPNVHGALAPLAIPSAAAAAAAAGR
PTBP1_HUMAN Polypyrimidine tract-binding protein 1 OS=Homo sapiens GN=PTBP1 PE=1 SV=1	---MD	GIVPDIAVGTK
PVRL2_HUMAN Poliovirus receptor-related protein 2 OS=Homo sapiens GN=PVRL2 PE=1 SV=1	QLFTL	GASEHSPLK
RAVR1_HUMAN Isoform 2 of Ribonucleoprotein PTB-binding 1 OS=Homo sapiens GN=RAVER1	PGLSD	SYSFDYPSDMGPR
RAVR1_HUMAN Ribonucleoprotein PTB-binding 1 OS=Homo sapiens GN=RAVER1 PE=1 SV=1	DREAL	GLGPPAAQLTPPPAPVGLR
RB12B_HUMAN RNA-binding protein 12B OS=Homo sapiens GN=RBM12B PE=1 SV=2	PFVNF	GRPEGGKFDFGK
RBM4B_HUMAN RNA-binding protein 4B OS=Homo sapiens GN=RBM4B PE=1 SV=1	IIKNY	GFVHIEDK
RCC1_HUMAN Regulator of chromosome condensation OS=Homo sapiens GN=RCC1 PE=1 SV=1	DLYTL	GCGEQGQLGRVPELFANR
RHG12_HUMAN Rho GTPase-activating protein 12 OS=Homo sapiens GN=ARHGAP12 PE=1 SV=1	ELSSF	GKPSSSVQGTGLIR
RIPK1_HUMAN Receptor-interacting serine/threonine-protein kinase 1 OS=Homo sapiens GN=RIPK1 PE=1 SV=3	LYSSH	GFGTRPLDPGTAGPR
RL10_HUMAN 60S ribosomal protein L10 OS=Homo sapiens GN=RPL10 PE=1 SV=4	PLCGH	MVSDEYEQLSSEALEAAR
RL12_HUMAN 60S ribosomal protein L12 OS=Homo sapiens GN=RPL12 PE=1 SV=1	LGTAQ	SVGCNVDGR
RL8_HUMAN 60S ribosomal protein L8 OS=Homo sapiens GN=RPL8 PE=1 SV=2	GTIVC	CLEEKPGDRGK
RM41_HUMAN 39S ribosomal protein L41, mitochondrial OS=Homo sapiens GN=MRPL41 PE=1 SV=1	LTAAQ	LFSEAVAPAIEK
RS15_HUMAN 40S ribosomal protein S15 OS=Homo sapiens GN=RPS15 PE=1 SV=2	YLGEF	SITYKPVK
RS23_HUMAN 40S ribosomal protein S23 OS=Homo sapiens GN=RPS23 PE=1 SV=3	DKQYK	KAHLGTALK
RYBP_HUMAN RING1 and YY1-binding protein OS=Homo sapiens GN=RYBP PE=1 SV=2	PSEAN	SIQSANATTK
SAP30_HUMAN Histone deacetylase complex subunit SAP30 OS=Homo sapiens GN=SAP30 PE=1 SV=1	---MN	GFTPDEMSR
SC31A_HUMAN Protein transport protein Sec31A OS=Homo sapiens GN=SEC31A PE=1 SV=3	PLGQT	GMPPSFSKPNIEGAPGAPIGNTFQHVQSLPTK
SCRIB_HUMAN Protein scribble homolog OS=Homo sapiens GN=SCRIB PE=1 SV=4	VALLQ	GMQPDGEGPVAPGGWHNGPHAPWAPR
SF3B2_HUMAN Splicing factor 3B subunit 2 OS=Homo sapiens GN=SF3B2 PE=1 SV=2	PKAEL	QLPPPPPPGHYGAWAAQELQAK
SH3G1_HUMAN Endophilin-A2 OS=Homo sapiens GN=SH3GL1 PE=1 SV=1	SQLSA	LVDAQLDYHR
SLU7_HUMAN Pre-mRNA-splicing factor SLU7 OS=Homo sapiens GN=SLU7 PE=1 SV=2	AQTQL	FAWEAYDK
SMCA4_HUMAN Transcription activator BRG1 OS=Homo sapiens GN=SMARCA4 PE=1 SV=2	GPMAN	AAAPTSTPQK
SMRC1_HUMAN SWI/SNF complex subunit SMARCC1 OS=Homo sapiens GN=SMARCC1 PE=1 SV=3	DLQNF	GLRTDIYSKK
SPT2_HUMAN Protein SPT2 homolog OS=Homo sapiens GN=SPTY2D1 PE=1 SV=3	RTVSN	SVPGRPVSSLGPGQTVSSSGPTIKPK
SRP54_HUMAN Signal recognition particle 54 kDa protein OS=Homo sapiens GN=SRP54 PE=1 SV=1	YVMDA	SIGQACEAQAK
SRPK2_HUMAN SRSF protein kinase 2 OS=Homo sapiens GN=SRPK2 PE=1 SV=3	KLKTT	GLEEAAEAETAK
STAM1_HUMAN Signal transducing adapter molecule 1 OS=Homo sapiens GN=STAM PE=1 SV=3	--MPL	FATNPFDQDVEK
SWISS-PROT:P00761|TRYP_PIG Trypsin - Sus scrofa (Pig).	CAQKN	KPGVYTKVCNYVNWIQQTIAAN
SYFA_HUMAN Phenylalanine--tRNA ligase alpha subunit OS=Homo sapiens GN=FARSA PE=1 SV=3	NKWIR	VDKSAADGPR
SYLM_HUMAN Probable leucine--tRNA ligase, mitochondrial OS=Homo sapiens GN=LARS2 PE=1 SV=2	GCTRS	IYSATGKWTK
T184C_HUMAN Transmembrane protein 184C OS=Homo sapiens GN=TMEM184C PE=2 SV=2	MGHYQ	GFGHTVTPQTTPTTAK
TACC2_HUMAN Transforming acidic coiled-coil-containing protein 2 OS=Homo sapiens GN=TACC2 PE=1 SV=3	AAAQQ	GTESSAVLEK
TAU_HUMAN Microtubule-associated protein tau OS=Homo sapiens GN=MAPT PE=1 SV=5	TSKCG	SLGNIHHKPGGGQVEVK
TCPB_HUMAN T-complex protein 1 subunit beta OS=Homo sapiens GN=CCT2 PE=1 SV=4	VERLA	LVTGGEIASTFDHPELVK
TF7L2_HUMAN Transcription factor 7-like 2 OS=Homo sapiens GN=TCF7L2 PE=1 SV=2	TLHTT	GIPHPAIVTPTVK
TFAP4_HUMAN Transcription factor AP-4 OS=Homo sapiens GN=TFAP4 PE=1 SV=2	TMGPS	SVINSVSTSR
TFE2_HUMAN Transcription factor E2-alpha OS=Homo sapiens GN=TCF3 PE=1 SV=1	VGSPQ	GLAGTSQWPR
THOC7_HUMAN THO complex subunit 7 homolog OS=Homo sapiens GN=THOC7 PE=1 SV=3	----M	GAVTDDEVIRK
TLE3_HUMAN Transducin-like enhancer protein 3 OS=Homo sapiens GN=TLE3 PE=1 SV=2	PMVSF	GAVGFDPHPPMR
TNR6B_HUMAN Trinucleotide repeat-containing gene 6B protein OS=Homo sapiens GN=TNRC6B PE=1 SV=4	KGPIP	GYGSGFSSGGMDYGMVGGK
TOPK_HUMAN Lymphokine-activated killer T-cell-originated protein kinase OS=Homo sapiens GN=PBK PE=1 SV=3	VIELF	SVCTNEDPK
TYSD1_HUMAN Peroxisomal leader peptide-processing protease OS=Homo sapiens GN=TYSND1 PE=1 SV=3	CTPQC	ASLEPGPPAPSR
VEZF1_HUMAN Vascular endothelial zinc finger 1 OS=Homo sapiens GN=VEZF1 PE=1 SV=2	HLKTH	GQSQSINCNTCK
VPS39_HUMAN Vam6/Vps39-like protein OS=Homo sapiens GN=VPS39 PE=1 SV=2	-----	MHDAFEPVPILEK
WNK2_HUMAN Serine/threonine-protein kinase WNK2 OS=Homo sapiens GN=WNK2 PE=1 SV=4	HLSTC	GLGTGEESR
YAP1_HUMAN Yorkie homolog OS=Homo sapiens GN=YAP1 PE=1 SV=2	SLQLG	AVSPGTLTPTGVVSGPAATPTAQHLR
YBOX1_HUMAN Nuclease-sensitive element-binding protein 1 OS=Homo sapiens GN=YBX1 PE=1 SV=3	PPAAP	ALSAADTKPGTTGSGAGSGGPGGLTSAAPAGGDKK
ZIC5_HUMAN Zinc finger protein ZIC 5 OS=Homo sapiens GN=ZIC5 PE=1 SV=2	APAAA	MHGAPLGGEQR
ZN106_HUMAN Zinc finger protein 106 OS=Homo sapiens GN=ZNF106 PE=1 SV=1	TFQTH	GSVPAPDSSVQIK
ZN192_HUMAN Zinc finger protein 192 OS=Homo sapiens GN=ZNF192 PE=1 SV=2	QVIST	GIQPHGETAAK
ZN326_HUMAN DBIRD complex subunit ZNF326 OS=Homo sapiens GN=ZNF326 PE=1 SV=2	GPGSY	GGMDRDYGHGSYGGQR
